# Supplementary material for: Thermal Transitions and Structural Characteristics of Poly(3,4-ethylenedioxythiophene/cucurbit[7]uril) Polypseudorotaxane and Polyrotaxane Thin Films
Source: Materials (Basel). 2024 Mar 13;17(6):1318. doi: 10.3390/ma17061318 (PMC10971914; doi:10.3390/ma17061318)
Supplement: Supplementary file 1 [file materials-17-01318-s001.zip]

Archive with 1 entries (1 files):
- materials-2904851-supplementary.pdf
